# Supplementary material for: Self-Entrapment of Antimicrobial Peptides in Silica Particles for Stable and Effective Antimicrobial Peptide Delivery System
Source: Int J Mol Sci. 2023 Nov 16;24(22):16423. doi: 10.3390/ijms242216423 (PMC10671715; doi:10.3390/ijms242216423)
Supplement: Supplementary file 1 [file ijms-24-16423-s001.zip]

Archive with 1 entries (1 files):
- ijms-2677635-supplementary.pdf
